# Supplementary material for: The time course of visual foraging in the lifespan: Spatial scanning, organization search, and target processing
Source: Psychon Bull Rev. 2023 Aug 24;31(1):325–39. doi: 10.3758/s13423-023-02345-8 (PMC10867067; doi:10.3758/s13423-023-02345-8)
Supplement: Supplementary file 2 — Supplementary file2 (R 68 KB) [file 13423_2023_2345_MOESM2_ESM.r]

library("lme4")#Linear mixed models
library("rgl")#3D plots

ind.bins<-read.csv("Organization indicators.csv",dec=",",sep=";")
colnames(ind.bins)<-c("ID","AGE IN MONTHS","AGE","set size","Condition","Best-r","Mean ITD","PAO","Number of intersections","Intersections rate","Q score","Bin")
data_bayesian<-read.csv("Bayesian indicators.csv",dec=",",sep=";")

ind.bin1<-subset(ind.bins,ind.bins$Bin==1)
ind.bin2<-subset(ind.bins,ind.bins$Bin==2)

####Linear mixed models###

model.log.bestr.1<-lmer(as.numeric(ind.bins$`Best-r`)~1+(1|ind.bins$ID)+log(as.numeric(ind.bins$AGE))+as.factor(ind.bins$Condition)+as.numeric(ind.bins$`set size`)+as.numeric(ind.bins$Bin)
)

model.log.bestr.2<-lmer(as.numeric(ind.bins$`Best-r`)~1+(1|ind.bins$ID)+log(as.numeric(ind.bins$AGE))+as.factor(ind.bins$Condition)+as.numeric(ind.bins$`set size`)+as.numeric(ind.bins$Bin)+
                          log(as.numeric(ind.bins$AGE)):as.numeric(ind.bins$`set size`)
)

model.log.bestr.3<-lmer(as.numeric(ind.bins$`Best-r`)~1+(1|ind.bins$ID)+log(as.numeric(ind.bins$AGE))+as.factor(ind.bins$Condition)+as.numeric(ind.bins$`set size`)+as.numeric(ind.bins$Bin)+
                          as.factor(ind.bins$Condition):as.numeric(ind.bins$`set size`)
)

model.log.bestr.4<-lmer(as.numeric(ind.bins$`Best-r`)~1+(1|ind.bins$ID)+log(as.numeric(ind.bins$AGE))+as.factor(ind.bins$Condition)+as.numeric(ind.bins$`set size`)+as.numeric(ind.bins$Bin)+
                          log(as.numeric(ind.bins$AGE)):as.numeric(ind.bins$`set size`)+
                          as.factor(ind.bins$Condition):as.numeric(ind.bins$`set size`)
)

model.log.bestr.5<-lmer(as.numeric(ind.bins$`Best-r`)~1+(1|ind.bins$ID)+log(as.numeric(ind.bins$AGE))+as.factor(ind.bins$Condition)+as.numeric(ind.bins$`set size`)+as.numeric(ind.bins$Bin)+
                          log(as.numeric(ind.bins$AGE)):as.numeric(ind.bins$Bin)
)

model.log.bestr.6<-lmer(as.numeric(ind.bins$`Best-r`)~1+(1|ind.bins$ID)+log(as.numeric(ind.bins$AGE))+as.factor(ind.bins$Condition)+as.numeric(ind.bins$`set size`)+as.numeric(ind.bins$Bin)+
                          as.factor(ind.bins$Condition):as.numeric(ind.bins$Bin)
)

model.log.bestr.7<-lmer(as.numeric(ind.bins$`Best-r`)~1+(1|ind.bins$ID)+log(as.numeric(ind.bins$AGE))+as.factor(ind.bins$Condition)+as.numeric(ind.bins$`set size`)+as.numeric(ind.bins$Bin)+
                          as.factor(ind.bins$Condition):as.numeric(ind.bins$Bin)+
                          log(as.numeric(ind.bins$AGE)):as.numeric(ind.bins$Bin)
)

model.log.bestr.8<-lmer(as.numeric(ind.bins$`Best-r`)~1+(1|ind.bins$ID)+log(as.numeric(ind.bins$AGE))+as.factor(ind.bins$Condition)+as.numeric(ind.bins$`set size`)+as.numeric(ind.bins$Bin)+
                          as.factor(ind.bins$Condition):as.numeric(ind.bins$Bin)+
                          log(as.numeric(ind.bins$AGE)):as.numeric(ind.bins$`set size`)+
                          log(as.numeric(ind.bins$AGE)):as.numeric(ind.bins$Bin)+
                          as.factor(ind.bins$Condition):as.numeric(ind.bins$`set size`)
)

model.log.bestr.9<-lmer(as.numeric(ind.bins$`Best-r`)~1+(1|ind.bins$ID)+log(as.numeric(ind.bins$AGE))+as.factor(ind.bins$Condition)+as.numeric(ind.bins$`set size`)+as.numeric(ind.bins$Bin)+
                          as.factor(ind.bins$Condition):as.numeric(ind.bins$Bin)+
                          log(as.numeric(ind.bins$AGE)):as.numeric(ind.bins$`set size`)+
                          log(as.numeric(ind.bins$AGE)):as.numeric(ind.bins$Bin)+
                          as.factor(ind.bins$Condition):as.numeric(ind.bins$`set size`)+
                          log(as.numeric(ind.bins$AGE)):as.numeric(ind.bins$`set size`):as.factor(ind.bins$Condition)
)

model.log.bestr.10<-lmer(as.numeric(ind.bins$`Best-r`)~1+(1|ind.bins$ID)+log(as.numeric(ind.bins$AGE))+as.factor(ind.bins$Condition)+as.numeric(ind.bins$`set size`)+as.numeric(ind.bins$Bin)+
                           as.factor(ind.bins$Condition):as.numeric(ind.bins$Bin)+
                           log(as.numeric(ind.bins$AGE)):as.numeric(ind.bins$`set size`)+
                           log(as.numeric(ind.bins$AGE)):as.numeric(ind.bins$Bin)+
                           as.factor(ind.bins$Condition):as.numeric(ind.bins$`set size`)+
                           log(as.numeric(ind.bins$AGE)):as.numeric(ind.bins$`set size`):as.factor(ind.bins$Condition):as.numeric(ind.bins$Bin)
)

anova(model.log.bestr.1,model.log.bestr.10)
anova(model.log.bestr.2,model.log.bestr.10)
anova(model.log.bestr.3,model.log.bestr.10)
anova(model.log.bestr.4,model.log.bestr.10)
anova(model.log.bestr.5,model.log.bestr.10)
anova(model.log.bestr.6,model.log.bestr.10)
anova(model.log.bestr.7,model.log.bestr.10)
anova(model.log.bestr.8,model.log.bestr.10)
anova(model.log.bestr.9,model.log.bestr.10)

####Mean ITD

model.log.meanITD.1<-lmer(as.numeric(ind.bins$`Mean ITD`)~1+(1|ind.bins$ID)+log(as.numeric(ind.bins$AGE))+as.factor(ind.bins$Condition)+as.numeric(ind.bins$`set size`)+as.numeric(ind.bins$Bin)
)

model.log.meanITD.2<-lmer(as.numeric(ind.bins$`Mean ITD`)~1+(1|ind.bins$ID)+log(as.numeric(ind.bins$AGE))+as.factor(ind.bins$Condition)+as.numeric(ind.bins$`set size`)+as.numeric(ind.bins$Bin)+
                            log(as.numeric(ind.bins$AGE)):as.numeric(ind.bins$`set size`)
)

model.log.meanITD.3<-lmer(as.numeric(ind.bins$`Mean ITD`)~1+(1|ind.bins$ID)+log(as.numeric(ind.bins$AGE))+as.factor(ind.bins$Condition)+as.numeric(ind.bins$`set size`)+as.numeric(ind.bins$Bin)+
                            as.factor(ind.bins$Condition):as.numeric(ind.bins$`set size`)
)

model.log.meanITD.4<-lmer(as.numeric(ind.bins$`Mean ITD`)~1+(1|ind.bins$ID)+log(as.numeric(ind.bins$AGE))+as.factor(ind.bins$Condition)+as.numeric(ind.bins$`set size`)+as.numeric(ind.bins$Bin)+
                            log(as.numeric(ind.bins$AGE)):as.numeric(ind.bins$`set size`)+
                            as.factor(ind.bins$Condition):as.numeric(ind.bins$`set size`)
)

model.log.meanITD.5<-lmer(as.numeric(ind.bins$`Mean ITD`)~1+(1|ind.bins$ID)+log(as.numeric(ind.bins$AGE))+as.factor(ind.bins$Condition)+as.numeric(ind.bins$`set size`)+as.numeric(ind.bins$Bin)+
                            log(as.numeric(ind.bins$AGE)):as.numeric(ind.bins$Bin)
)

model.log.meanITD.6<-lmer(as.numeric(ind.bins$`Mean ITD`)~1+(1|ind.bins$ID)+log(as.numeric(ind.bins$AGE))+as.factor(ind.bins$Condition)+as.numeric(ind.bins$`set size`)+as.numeric(ind.bins$Bin)+
                            as.factor(ind.bins$Condition):as.numeric(ind.bins$Bin)
)

model.log.meanITD.7<-lmer(as.numeric(ind.bins$`Mean ITD`)~1+(1|ind.bins$ID)+log(as.numeric(ind.bins$AGE))+as.factor(ind.bins$Condition)+as.numeric(ind.bins$`set size`)+as.numeric(ind.bins$Bin)+
                            as.factor(ind.bins$Condition):as.numeric(ind.bins$Bin)+
                            log(as.numeric(ind.bins$AGE)):as.numeric(ind.bins$Bin)
)

model.log.meanITD.8<-lmer(as.numeric(ind.bins$`Mean ITD`)~1+(1|ind.bins$ID)+log(as.numeric(ind.bins$AGE))+as.factor(ind.bins$Condition)+as.numeric(ind.bins$`set size`)+as.numeric(ind.bins$Bin)+
                            as.factor(ind.bins$Condition):as.numeric(ind.bins$Bin)+
                            log(as.numeric(ind.bins$AGE)):as.numeric(ind.bins$`set size`)+
                            log(as.numeric(ind.bins$AGE)):as.numeric(ind.bins$Bin)+
                            as.factor(ind.bins$Condition):as.numeric(ind.bins$`set size`)
)

model.log.meanITD.9<-lmer(as.numeric(ind.bins$`Mean ITD`)~1+(1|ind.bins$ID)+log(as.numeric(ind.bins$AGE))+as.factor(ind.bins$Condition)+as.numeric(ind.bins$`set size`)+as.numeric(ind.bins$Bin)+
                            as.factor(ind.bins$Condition):as.numeric(ind.bins$Bin)+
                            log(as.numeric(ind.bins$AGE)):as.numeric(ind.bins$`set size`)+
                            log(as.numeric(ind.bins$AGE)):as.numeric(ind.bins$Bin)+
                            as.factor(ind.bins$Condition):as.numeric(ind.bins$`set size`)+
                            log(as.numeric(ind.bins$AGE)):as.numeric(ind.bins$`set size`):as.factor(ind.bins$Condition)
)

model.log.meanITD.10<-lmer(as.numeric(ind.bins$`Mean ITD`)~1+(1|ind.bins$ID)+log(as.numeric(ind.bins$AGE))+as.factor(ind.bins$Condition)+as.numeric(ind.bins$`set size`)+as.numeric(ind.bins$Bin)+
                             as.factor(ind.bins$Condition):as.numeric(ind.bins$Bin)+
                             log(as.numeric(ind.bins$AGE)):as.numeric(ind.bins$`set size`)+
                             log(as.numeric(ind.bins$AGE)):as.numeric(ind.bins$Bin)+
                             as.factor(ind.bins$Condition):as.numeric(ind.bins$`set size`)+
                             log(as.numeric(ind.bins$AGE)):as.numeric(ind.bins$`set size`):as.factor(ind.bins$Condition):as.numeric(ind.bins$Bin)
)

anova(model.log.meanITD.1,model.log.meanITD.10)
anova(model.log.meanITD.2,model.log.meanITD.10)
anova(model.log.meanITD.3,model.log.meanITD.10)
anova(model.log.meanITD.4,model.log.meanITD.10)
anova(model.log.meanITD.5,model.log.meanITD.10)
anova(model.log.meanITD.6,model.log.meanITD.10)
anova(model.log.meanITD.7,model.log.meanITD.10)
anova(model.log.meanITD.8,model.log.meanITD.10)
anova(model.log.meanITD.9,model.log.meanITD.10)

#####PAO

model.log.PAO.1<-lmer(as.numeric(ind.bins$PAO)~1+(1|ind.bins$ID)+log(as.numeric(ind.bins$AGE))+as.factor(ind.bins$Condition)+as.numeric(ind.bins$`set size`)+as.numeric(ind.bins$Bin)
)

model.log.PAO.2<-lmer(as.numeric(ind.bins$PAO)~1+(1|ind.bins$ID)+log(as.numeric(ind.bins$AGE))+as.factor(ind.bins$Condition)+as.numeric(ind.bins$`set size`)+as.numeric(ind.bins$Bin)+
                        log(as.numeric(ind.bins$AGE)):as.numeric(ind.bins$`set size`)
)

model.log.PAO.3<-lmer(as.numeric(ind.bins$PAO)~1+(1|ind.bins$ID)+log(as.numeric(ind.bins$AGE))+as.factor(ind.bins$Condition)+as.numeric(ind.bins$`set size`)+as.numeric(ind.bins$Bin)+
                        as.factor(ind.bins$Condition):as.numeric(ind.bins$`set size`)
)

model.log.PAO.4<-lmer(as.numeric(ind.bins$PAO)~1+(1|ind.bins$ID)+log(as.numeric(ind.bins$AGE))+as.factor(ind.bins$Condition)+as.numeric(ind.bins$`set size`)+as.numeric(ind.bins$Bin)+
                        log(as.numeric(ind.bins$AGE)):as.numeric(ind.bins$`set size`)+
                        as.factor(ind.bins$Condition):as.numeric(ind.bins$`set size`)
)

model.log.PAO.5<-lmer(as.numeric(ind.bins$PAO)~1+(1|ind.bins$ID)+log(as.numeric(ind.bins$AGE))+as.factor(ind.bins$Condition)+as.numeric(ind.bins$`set size`)+as.numeric(ind.bins$Bin)+
                        log(as.numeric(ind.bins$AGE)):as.numeric(ind.bins$Bin)
)

model.log.PAO.6<-lmer(as.numeric(ind.bins$PAO)~1+(1|ind.bins$ID)+log(as.numeric(ind.bins$AGE))+as.factor(ind.bins$Condition)+as.numeric(ind.bins$`set size`)+as.numeric(ind.bins$Bin)+
                        as.factor(ind.bins$Condition):as.numeric(ind.bins$Bin)
)

model.log.PAO.7<-lmer(as.numeric(ind.bins$PAO)~1+(1|ind.bins$ID)+log(as.numeric(ind.bins$AGE))+as.factor(ind.bins$Condition)+as.numeric(ind.bins$`set size`)+as.numeric(ind.bins$Bin)+
                        as.factor(ind.bins$Condition):as.numeric(ind.bins$Bin)+
                        log(as.numeric(ind.bins$AGE)):as.numeric(ind.bins$Bin)
)

model.log.PAO.8<-lmer(as.numeric(ind.bins$PAO)~1+(1|ind.bins$ID)+log(as.numeric(ind.bins$AGE))+as.factor(ind.bins$Condition)+as.numeric(ind.bins$`set size`)+as.numeric(ind.bins$Bin)+
                        as.factor(ind.bins$Condition):as.numeric(ind.bins$Bin)+
                        log(as.numeric(ind.bins$AGE)):as.numeric(ind.bins$`set size`)+
                        log(as.numeric(ind.bins$AGE)):as.numeric(ind.bins$Bin)+
                        as.factor(ind.bins$Condition):as.numeric(ind.bins$`set size`)
)

model.log.PAO.9<-lmer(as.numeric(ind.bins$PAO)~1+(1|ind.bins$ID)+log(as.numeric(ind.bins$AGE))+as.factor(ind.bins$Condition)+as.numeric(ind.bins$`set size`)+as.numeric(ind.bins$Bin)+
                        as.factor(ind.bins$Condition):as.numeric(ind.bins$Bin)+
                        log(as.numeric(ind.bins$AGE)):as.numeric(ind.bins$`set size`)+
                        log(as.numeric(ind.bins$AGE)):as.numeric(ind.bins$Bin)+
                        as.factor(ind.bins$Condition):as.numeric(ind.bins$`set size`)+
                        log(as.numeric(ind.bins$AGE)):as.numeric(ind.bins$`set size`):as.factor(ind.bins$Condition)
)

model.log.PAO.10<-lmer(as.numeric(ind.bins$PAO)~1+(1|ind.bins$ID)+log(as.numeric(ind.bins$AGE))+as.factor(ind.bins$Condition)+as.numeric(ind.bins$`set size`)+as.numeric(ind.bins$Bin)+
                         as.factor(ind.bins$Condition):as.numeric(ind.bins$Bin)+
                         log(as.numeric(ind.bins$AGE)):as.numeric(ind.bins$`set size`)+
                         log(as.numeric(ind.bins$AGE)):as.numeric(ind.bins$Bin)+
                         as.factor(ind.bins$Condition):as.numeric(ind.bins$`set size`)+
                         log(as.numeric(ind.bins$AGE)):as.numeric(ind.bins$`set size`):as.factor(ind.bins$Condition):as.numeric(ind.bins$Bin)
)


anova(model.log.PAO.1,model.log.PAO.10)
anova(model.log.PAO.2,model.log.PAO.10)
anova(model.log.PAO.3,model.log.PAO.10)
anova(model.log.PAO.4,model.log.PAO.10)
anova(model.log.PAO.5,model.log.PAO.10)
anova(model.log.PAO.6,model.log.PAO.10)
anova(model.log.PAO.7,model.log.PAO.10)
anova(model.log.PAO.8,model.log.PAO.10)
anova(model.log.PAO.9,model.log.PAO.10)


####Intersection rate

model.log.intersection.rate.1<-lmer(as.numeric(ind.bins$`Intersections rate`)~1+(1|ind.bins$ID)+log(as.numeric(ind.bins$AGE))+as.factor(ind.bins$Condition)+as.numeric(ind.bins$`set size`)+as.numeric(ind.bins$Bin)
)

model.log.intersection.rate.2<-lmer(as.numeric(ind.bins$`Intersections rate`)~1+(1|ind.bins$ID)+log(as.numeric(ind.bins$AGE))+as.factor(ind.bins$Condition)+as.numeric(ind.bins$`set size`)+as.numeric(ind.bins$Bin)+
                                      log(as.numeric(ind.bins$AGE)):as.numeric(ind.bins$`set size`)
)

model.log.intersection.rate.3<-lmer(as.numeric(ind.bins$`Intersections rate`)~1+(1|ind.bins$ID)+log(as.numeric(ind.bins$AGE))+as.factor(ind.bins$Condition)+as.numeric(ind.bins$`set size`)+as.numeric(ind.bins$Bin)+
                                      as.factor(ind.bins$Condition):as.numeric(ind.bins$`set size`)
)

model.log.intersection.rate.4<-lmer(as.numeric(ind.bins$`Intersections rate`)~1+(1|ind.bins$ID)+log(as.numeric(ind.bins$AGE))+as.factor(ind.bins$Condition)+as.numeric(ind.bins$`set size`)+as.numeric(ind.bins$Bin)+
                                      log(as.numeric(ind.bins$AGE)):as.numeric(ind.bins$`set size`)+
                                      as.factor(ind.bins$Condition):as.numeric(ind.bins$`set size`)
)

model.log.intersection.rate.5<-lmer(as.numeric(ind.bins$`Intersections rate`)~1+(1|ind.bins$ID)+log(as.numeric(ind.bins$AGE))+as.factor(ind.bins$Condition)+as.numeric(ind.bins$`set size`)+as.numeric(ind.bins$Bin)+
                                      log(as.numeric(ind.bins$AGE)):as.numeric(ind.bins$Bin)
)

model.log.intersection.rate.6<-lmer(as.numeric(ind.bins$`Intersections rate`)~1+(1|ind.bins$ID)+log(as.numeric(ind.bins$AGE))+as.factor(ind.bins$Condition)+as.numeric(ind.bins$`set size`)+as.numeric(ind.bins$Bin)+
                                      as.factor(ind.bins$Condition):as.numeric(ind.bins$Bin)
)

model.log.intersection.rate.7<-lmer(as.numeric(ind.bins$`Intersections rate`)~1+(1|ind.bins$ID)+log(as.numeric(ind.bins$AGE))+as.factor(ind.bins$Condition)+as.numeric(ind.bins$`set size`)+as.numeric(ind.bins$Bin)+
                                      as.factor(ind.bins$Condition):as.numeric(ind.bins$Bin)+
                                      log(as.numeric(ind.bins$AGE)):as.numeric(ind.bins$Bin)
)

model.log.intersection.rate.8<-lmer(as.numeric(ind.bins$`Intersections rate`)~1+(1|ind.bins$ID)+log(as.numeric(ind.bins$AGE))+as.factor(ind.bins$Condition)+as.numeric(ind.bins$`set size`)+as.numeric(ind.bins$Bin)+
                                      as.factor(ind.bins$Condition):as.numeric(ind.bins$Bin)+
                                      log(as.numeric(ind.bins$AGE)):as.numeric(ind.bins$`set size`)+
                                      log(as.numeric(ind.bins$AGE)):as.numeric(ind.bins$Bin)+
                                      as.factor(ind.bins$Condition):as.numeric(ind.bins$`set size`)
)

model.log.intersection.rate.9<-lmer(as.numeric(ind.bins$`Intersections rate`)~1+(1|ind.bins$ID)+log(as.numeric(ind.bins$AGE))+as.factor(ind.bins$Condition)+as.numeric(ind.bins$`set size`)+as.numeric(ind.bins$Bin)+
                                      as.factor(ind.bins$Condition):as.numeric(ind.bins$Bin)+
                                      log(as.numeric(ind.bins$AGE)):as.numeric(ind.bins$`set size`)+
                                      log(as.numeric(ind.bins$AGE)):as.numeric(ind.bins$Bin)+
                                      as.factor(ind.bins$Condition):as.numeric(ind.bins$`set size`)+
                                      log(as.numeric(ind.bins$AGE)):as.numeric(ind.bins$`set size`):as.factor(ind.bins$Condition)
)

model.log.intersection.rate.10<-lmer(as.numeric(ind.bins$`Intersections rate`)~1+(1|ind.bins$ID)+log(as.numeric(ind.bins$AGE))+as.factor(ind.bins$Condition)+as.numeric(ind.bins$`set size`)+as.numeric(ind.bins$Bin)+
                                       as.factor(ind.bins$Condition):as.numeric(ind.bins$Bin)+
                                       log(as.numeric(ind.bins$AGE)):as.numeric(ind.bins$`set size`)+
                                       log(as.numeric(ind.bins$AGE)):as.numeric(ind.bins$Bin)+
                                       as.factor(ind.bins$Condition):as.numeric(ind.bins$`set size`)+
                                       log(as.numeric(ind.bins$AGE)):as.numeric(ind.bins$`set size`):as.factor(ind.bins$Condition):as.numeric(ind.bins$Bin)
)

anova(model.log.intersection.rate.1,model.log.intersection.rate.10)
anova(model.log.intersection.rate.2,model.log.intersection.rate.10)
anova(model.log.intersection.rate.3,model.log.intersection.rate.10)
anova(model.log.intersection.rate.4,model.log.intersection.rate.10)
anova(model.log.intersection.rate.5,model.log.intersection.rate.10)
anova(model.log.intersection.rate.6,model.log.intersection.rate.10)
anova(model.log.intersection.rate.7,model.log.intersection.rate.10)
anova(model.log.intersection.rate.8,model.log.intersection.rate.10)
anova(model.log.intersection.rate.9,model.log.intersection.rate.10)


model.b3.1<-lmer(as.numeric(data_bayesian$b3)~1+(1|data_bayesian$ID)+log(as.numeric(data_bayesian$AGE))+as.factor(data_bayesian$Condition)+as.numeric(data_bayesian$`set.size`)+as.numeric(data_bayesian$Bin)
)

model.b3.2<-lmer(as.numeric(data_bayesian$b3)~1+(1|data_bayesian$ID)+log(as.numeric(data_bayesian$AGE))+as.factor(data_bayesian$Condition)+as.numeric(data_bayesian$`set.size`)+as.numeric(data_bayesian$Bin)+
                   log(as.numeric(data_bayesian$AGE)):as.numeric(data_bayesian$`set.size`)
)

model.b3.3<-lmer(as.numeric(data_bayesian$b3)~1+(1|data_bayesian$ID)+log(as.numeric(data_bayesian$AGE))+as.factor(data_bayesian$Condition)+as.numeric(data_bayesian$`set.size`)+as.numeric(data_bayesian$Bin)+
                   as.factor(data_bayesian$Condition):as.numeric(data_bayesian$`set.size`)
)

model.b3.4<-lmer(as.numeric(data_bayesian$b3)~1+(1|data_bayesian$ID)+log(as.numeric(data_bayesian$AGE))+as.factor(data_bayesian$Condition)+as.numeric(data_bayesian$`set.size`)+as.numeric(data_bayesian$Bin)+
                   log(as.numeric(data_bayesian$AGE)):as.numeric(data_bayesian$`set.size`)+
                   as.factor(data_bayesian$Condition):as.numeric(data_bayesian$`set.size`)
)

model.b3.5<-lmer(as.numeric(data_bayesian$b3)~1+(1|data_bayesian$ID)+log(as.numeric(data_bayesian$AGE))+as.factor(data_bayesian$Condition)+as.numeric(data_bayesian$`set.size`)+as.numeric(data_bayesian$Bin)+
                   log(as.numeric(data_bayesian$AGE)):as.numeric(data_bayesian$Bin)
)

model.b3.6<-lmer(as.numeric(data_bayesian$b3)~1+(1|data_bayesian$ID)+log(as.numeric(data_bayesian$AGE))+as.factor(data_bayesian$Condition)+as.numeric(data_bayesian$`set.size`)+as.numeric(data_bayesian$Bin)+
                   as.factor(data_bayesian$Condition):as.numeric(data_bayesian$Bin)
)

model.b3.7<-lmer(as.numeric(data_bayesian$b3)~1+(1|data_bayesian$ID)+log(as.numeric(data_bayesian$AGE))+as.factor(data_bayesian$Condition)+as.numeric(data_bayesian$`set.size`)+as.numeric(data_bayesian$Bin)+
                   as.factor(data_bayesian$Condition):as.numeric(data_bayesian$Bin)+
                   log(as.numeric(data_bayesian$AGE)):as.numeric(data_bayesian$Bin)
)

model.b3.8<-lmer(as.numeric(data_bayesian$b3)~1+(1|data_bayesian$ID)+log(as.numeric(data_bayesian$AGE))+as.factor(data_bayesian$Condition)+as.numeric(data_bayesian$`set.size`)+as.numeric(data_bayesian$Bin)+
                   as.factor(data_bayesian$Condition):as.numeric(data_bayesian$Bin)+
                   log(as.numeric(data_bayesian$AGE)):as.numeric(data_bayesian$`set.size`)+
                   log(as.numeric(data_bayesian$AGE)):as.numeric(data_bayesian$Bin)+
                   as.factor(data_bayesian$Condition):as.numeric(data_bayesian$`set.size`)
)

model.b3.9<-lmer(as.numeric(data_bayesian$b3)~1+(1|data_bayesian$ID)+log(as.numeric(data_bayesian$AGE))+as.factor(data_bayesian$Condition)+as.numeric(data_bayesian$`set.size`)+as.numeric(data_bayesian$Bin)+
                   as.factor(data_bayesian$Condition):as.numeric(data_bayesian$Bin)+
                   log(as.numeric(data_bayesian$AGE)):as.numeric(data_bayesian$`set.size`)+
                   log(as.numeric(data_bayesian$AGE)):as.numeric(data_bayesian$Bin)+
                   as.factor(data_bayesian$Condition):as.numeric(data_bayesian$`set.size`)+
                   log(as.numeric(data_bayesian$AGE)):as.numeric(data_bayesian$`set.size`):as.factor(data_bayesian$Condition)
)

model.b3.10<-lmer(as.numeric(data_bayesian$b3)~1+(1|data_bayesian$ID)+log(as.numeric(data_bayesian$AGE))+as.factor(data_bayesian$Condition)+as.numeric(data_bayesian$`set.size`)+as.numeric(data_bayesian$Bin)+
                    as.factor(data_bayesian$Condition):as.numeric(data_bayesian$Bin)+
                    log(as.numeric(data_bayesian$AGE)):as.numeric(data_bayesian$`set.size`)+
                    log(as.numeric(data_bayesian$AGE)):as.numeric(data_bayesian$Bin)+
                    as.factor(data_bayesian$Condition):as.numeric(data_bayesian$`set.size`)+
                    log(as.numeric(data_bayesian$AGE)):as.numeric(data_bayesian$`set.size`):as.factor(data_bayesian$Condition):as.numeric(data_bayesian$Bin)
)

anova(model.b3.1,model.b3.10)
anova(model.b3.2,model.b3.10)
anova(model.b3.3,model.b3.10)
anova(model.b3.4,model.b3.10)
anova(model.b3.5,model.b3.10)
anova(model.b3.6,model.b3.10)
anova(model.b3.7,model.b3.10)
anova(model.b3.8,model.b3.10)
anova(model.b3.9,model.b3.10)


#######Figures

predict.model.log.bestr.10<-matrix(ncol=6,nrow=352)
predict.model.log.meanITD.10<-matrix(ncol=6,nrow=352)
predict.model.log.PAO.10<-matrix(ncol=6,nrow=352)
predict.model.log.intersection.rate.10<-matrix(ncol=6,nrow=352)
predict.model.b3.10<-matrix(ncol=6,nrow=352)
counter_model<-1

for (a in 4:25){
  for (c in c(0,1)){
    for (b in 1:2){
      for (ss in seq(from=60,to=180,by=40)){
        if (ss==60){color<-"red"}
        if (ss==100){color<-"blue"}
        if (ss==140){color<-"orange"}
        if (ss==180){color<-"green"}
        predict.model.log.bestr.10[counter_model,]<-c(a,b,c,ss,model.log.bestr.10@beta[1]+log(a)*model.log.bestr.10@beta[2]+c*model.log.bestr.10@beta[3]+ss*model.log.bestr.10@beta[4]+b*model.log.bestr.10@beta[5]+c*b*model.log.bestr.10@beta[6]+log(a)*ss*model.log.bestr.10@beta[7]+log(a)*b*model.log.bestr.10@beta[8]+c*ss*model.log.bestr.10@beta[9]+log(a)*b*(1-c)*ss*model.log.bestr.10@beta[10]+log(a)*b*c*ss*model.log.bestr.10@beta[11],color)
        predict.model.log.meanITD.10[counter_model,]<-c(a,b,c,ss,model.log.meanITD.10@beta[1]+log(a)*model.log.meanITD.10@beta[2]+c*model.log.meanITD.10@beta[3]+ss*model.log.meanITD.10@beta[4]+b*model.log.meanITD.10@beta[5]+c*b*model.log.meanITD.10@beta[6]+log(a)*ss*model.log.meanITD.10@beta[7]+log(a)*b*model.log.meanITD.10@beta[8]+c*ss*model.log.meanITD.10@beta[9]+log(a)*b*(1-c)*ss*model.log.meanITD.10@beta[10]+log(a)*b*c*ss*model.log.meanITD.10@beta[11],color)
        predict.model.log.PAO.10[counter_model,]<-c(a,b,c,ss,model.log.PAO.10@beta[1]+log(a)*model.log.PAO.10@beta[2]+c*model.log.PAO.10@beta[3]+ss*model.log.PAO.10@beta[4]+b*model.log.PAO.10@beta[5]+c*b*model.log.PAO.10@beta[6]+log(a)*ss*model.log.PAO.10@beta[7]+log(a)*b*model.log.PAO.10@beta[8]+c*ss*model.log.PAO.10@beta[9]+log(a)*b*(1-c)*ss*model.log.PAO.10@beta[10]+log(a)*b*c*ss*model.log.PAO.10@beta[11],color)
        predict.model.log.intersection.rate.10[counter_model,]<-c(a,b,c,ss,model.log.intersection.rate.10@beta[1]+log(a)*model.log.intersection.rate.10@beta[2]+c*model.log.intersection.rate.10@beta[3]+ss*model.log.intersection.rate.10@beta[4]+b*model.log.intersection.rate.10@beta[5]+c*b*model.log.intersection.rate.10@beta[6]+log(a)*ss*model.log.intersection.rate.10@beta[7]+log(a)*b*model.log.intersection.rate.10@beta[8]+c*ss*model.log.intersection.rate.10@beta[9]+log(a)*b*(1-c)*ss*model.log.intersection.rate.10@beta[10]+log(a)*b*c*ss*model.log.intersection.rate.10@beta[11],color)
        predict.model.b3.10[counter_model,]<-c(a,b,c,ss,model.b3.10@beta[1]+log(a)*model.b3.10@beta[2]+c*model.b3.10@beta[3]+ss*model.b3.10@beta[4]+b*model.b3.10@beta[5]+c*b*model.b3.10@beta[6]+log(a)*ss*model.b3.10@beta[7]+log(a)*b*model.b3.10@beta[8]+c*ss*model.b3.10@beta[9]+log(a)*b*(1-c)*ss*model.b3.10@beta[10]+log(a)*b*c*ss*model.b3.10@beta[11],color)
        counter_model<-counter_model+1
      }
    }
  }
}

predict.model.log.bestr.10<-data.frame(predict.model.log.bestr.10)
colnames(predict.model.log.bestr.10)<-c("Age","Bin","Condition","Set Size","Best-r","Color")


bestr.10.f.1<-subset(predict.model.log.bestr.10,predict.model.log.bestr.10$Condition==1 & predict.model.log.bestr.10$Bin==1)
bestr.10.c.1<-subset(predict.model.log.bestr.10,predict.model.log.bestr.10$Condition==0 & predict.model.log.bestr.10$Bin==1)
bestr.10.f.2<-subset(predict.model.log.bestr.10,predict.model.log.bestr.10$Condition==1 & predict.model.log.bestr.10$Bin==2)
bestr.10.c.2<-subset(predict.model.log.bestr.10,predict.model.log.bestr.10$Condition==0 & predict.model.log.bestr.10$Bin==2)

ind.f.1<-subset(ind.bin1,ind.bin1$Condition=="Feature")
ind.c.1<-subset(ind.bin1,ind.bin1$Condition=="Conjunction")
ind.f.2<-subset(ind.bin2,ind.bin2$Condition=="Feature")
ind.c.2<-subset(ind.bin2,ind.bin2$Condition=="Conjunction")

plot(-1,-1,xlim=c(4,25),ylim=c(0,1),xlab="Age",ylab="Best-r",main="Feature, Bin 1",cex.lab=1.5,cex.main=1.5,cex.axis=1.5,cex.axis=1.5)
for (ss in seq(from=60,to=180,by=40)){
  data.plot<-subset(bestr.10.f.1,bestr.10.f.1$`Set Size`==ss)
  lines(data.plot$Age,data.plot$`Best-r`,col=data.plot$Color,type="l",lwd=2)
  raw.means.data<-subset(ind.f.1,ind.f.1$`set size`==ss)
  raw.means<-numeric()
  for (ag in 4:25){
    raw.means[ag]<-mean(as.numeric(subset(raw.means.data,raw.means.data$AGE==ag)$`Best-r`))
  }
  lines(c(1:25)[!is.na(raw.means)],raw.means[!is.na(raw.means)],type="b",col=data.plot$Color[1])
}

plot(-1,-1,xlim=c(4,25),ylim=c(0,1),xlab="Age",ylab="Best-r",main="Feature, Bin 2",cex.lab=1.5,cex.main=1.5,cex.axis=1.5)
for (ss in seq(from=60,to=180,by=40)){
  data.plot<-subset(bestr.10.f.2,bestr.10.f.2$`Set Size`==ss)
  lines(data.plot$Age,data.plot$`Best-r`,col=data.plot$Color,type="l",lwd=2)
  raw.means.data<-subset(ind.f.2,ind.f.2$`set size`==ss)
  raw.means<-numeric()
  for (ag in 4:25){
    raw.means[ag]<-mean(as.numeric(subset(raw.means.data,raw.means.data$AGE==ag)$`Best-r`))
  }
  lines(c(1:25)[!is.na(raw.means)],raw.means[!is.na(raw.means)],type="b",col=data.plot$Color[1])
}

plot(-1,-1,xlim=c(4,25),ylim=c(0,1),xlab="Age",ylab="Best-r",main="Conjunction, Bin 1",cex.lab=1.5,cex.main=1.5,cex.axis=1.5)
for (ss in seq(from=60,to=180,by=40)){
  data.plot<-subset(bestr.10.c.1,bestr.10.c.1$`Set Size`==ss)
  lines(data.plot$Age,data.plot$`Best-r`,col=data.plot$Color,type="l",lwd=2)
  raw.means.data<-subset(ind.c.1,ind.c.1$`set size`==ss)
  raw.means<-numeric()
  for (ag in 4:25){
    raw.means[ag]<-mean(as.numeric(subset(raw.means.data,raw.means.data$AGE==ag)$`Best-r`))
  }
  lines(c(1:25)[!is.na(raw.means)],raw.means[!is.na(raw.means)],type="b",col=data.plot$Color[1])
}    

plot(-1,-1,xlim=c(4,25),ylim=c(0,1),xlab="Age",ylab="Best-r",main="Conjunction, Bin 2",cex.lab=1.5,cex.main=1.5,cex.axis=1.5)
for (ss in seq(from=60,to=180,by=40)){
  data.plot<-subset(bestr.10.c.2,bestr.10.c.2$`Set Size`==ss)
  lines(data.plot$Age,data.plot$`Best-r`,col=data.plot$Color,type="l",lwd=2)
  raw.means.data<-subset(ind.c.2,ind.c.2$`set size`==ss)
  raw.means<-numeric()
  for (ag in 4:25){
    raw.means[ag]<-mean(as.numeric(subset(raw.means.data,raw.means.data$AGE==ag)$`Best-r`))
  }
  lines(c(1:25)[!is.na(raw.means)],raw.means[!is.na(raw.means)],type="b",col=data.plot$Color[1])
}    


predict.model.log.meanITD.10<-data.frame(predict.model.log.meanITD.10)
colnames(predict.model.log.meanITD.10)<-c("Age","Bin","Condition","Set Size","Mean ITD","Color")


meanITD.10.f.1<-subset(predict.model.log.meanITD.10,predict.model.log.meanITD.10$Condition==1 & predict.model.log.meanITD.10$Bin==1)
meanITD.10.c.1<-subset(predict.model.log.meanITD.10,predict.model.log.meanITD.10$Condition==0 & predict.model.log.meanITD.10$Bin==1)
meanITD.10.f.2<-subset(predict.model.log.meanITD.10,predict.model.log.meanITD.10$Condition==1 & predict.model.log.meanITD.10$Bin==2)
meanITD.10.c.2<-subset(predict.model.log.meanITD.10,predict.model.log.meanITD.10$Condition==0 & predict.model.log.meanITD.10$Bin==2)

plot(-1,-1,xlim=c(4,25),ylim=c(150,550),xlab="Age",ylab="Mean ITD",main="Feature, Bin 1",cex.lab=1.5,cex.main=1.5,cex.axis=1.5)
for (ss in seq(from=60,to=180,by=40)){
  data.plot<-subset(meanITD.10.f.1,meanITD.10.f.1$`Set Size`==ss)
  lines(data.plot$Age,data.plot$`Mean ITD`,col=data.plot$Color,type="l",lwd=2)
  raw.means.data<-subset(ind.f.1,ind.f.1$`set size`==ss)
  raw.means<-numeric()
  for (ag in 4:25){
    raw.means[ag]<-mean(as.numeric(subset(raw.means.data,raw.means.data$AGE==ag)$`Mean ITD`))
  }
  lines(c(1:25)[!is.na(raw.means)],raw.means[!is.na(raw.means)],type="b",col=data.plot$Color[1])
}

plot(-1,-1,xlim=c(4,25),ylim=c(150,550),xlab="Age",ylab="Mean ITD",main="Feature, Bin 2",cex.lab=1.5,cex.main=1.5,cex.axis=1.5)
for (ss in seq(from=60,to=180,by=40)){
  data.plot<-subset(meanITD.10.f.2,meanITD.10.f.2$`Set Size`==ss)
  lines(data.plot$Age,data.plot$`Mean ITD`,col=data.plot$Color,type="l",lwd=2)
  raw.means.data<-subset(ind.f.2,ind.f.2$`set size`==ss)
  raw.means<-numeric()
  for (ag in 4:25){
    raw.means[ag]<-mean(as.numeric(subset(raw.means.data,raw.means.data$AGE==ag)$`Mean ITD`))
  }
  lines(c(1:25)[!is.na(raw.means)],raw.means[!is.na(raw.means)],type="b",col=data.plot$Color[1])
}

plot(-1,-1,xlim=c(4,25),ylim=c(150,550),xlab="Age",ylab="Mean ITD",main="Conjunction, Bin 1",cex.lab=1.5,cex.main=1.5,cex.axis=1.5)
for (ss in seq(from=60,to=180,by=40)){
  data.plot<-subset(meanITD.10.c.1,meanITD.10.c.1$`Set Size`==ss)
  lines(data.plot$Age,data.plot$`Mean ITD`,col=data.plot$Color,type="l",lwd=2)
  raw.means.data<-subset(ind.c.1,ind.c.1$`set size`==ss)
  raw.means<-numeric()
  for (ag in 4:25){
    raw.means[ag]<-mean(as.numeric(subset(raw.means.data,raw.means.data$AGE==ag)$`Mean ITD`))
  }
  lines(c(1:25)[!is.na(raw.means)],raw.means[!is.na(raw.means)],type="b",col=data.plot$Color[1])
}    

plot(-1,-1,xlim=c(4,25),ylim=c(150,550),xlab="Age",ylab="Mean ITD",main="Conjunction, Bin 2",cex.lab=1.5,cex.main=1.5,cex.axis=1.5)
for (ss in seq(from=60,to=180,by=40)){
  data.plot<-subset(meanITD.10.c.2,meanITD.10.c.2$`Set Size`==ss)
  lines(data.plot$Age,data.plot$`Mean ITD`,col=data.plot$Color,type="l",lwd=2)
  raw.means.data<-subset(ind.c.2,ind.c.2$`set size`==ss)
  raw.means<-numeric()
  for (ag in 4:25){
    raw.means[ag]<-mean(as.numeric(subset(raw.means.data,raw.means.data$AGE==ag)$`Mean ITD`))
  }
  lines(c(1:25)[!is.na(raw.means)],raw.means[!is.na(raw.means)],type="b",col=data.plot$Color[1])
}    


predict.model.log.PAO.10<-data.frame(predict.model.log.PAO.10)
colnames(predict.model.log.PAO.10)<-c("Age","Bin","Condition","Set Size","PAO","Color")


PAO.10.f.1<-subset(predict.model.log.PAO.10,predict.model.log.PAO.10$Condition==1 & predict.model.log.PAO.10$Bin==1)
PAO.10.c.1<-subset(predict.model.log.PAO.10,predict.model.log.PAO.10$Condition==0 & predict.model.log.PAO.10$Bin==1)
PAO.10.f.2<-subset(predict.model.log.PAO.10,predict.model.log.PAO.10$Condition==1 & predict.model.log.PAO.10$Bin==2)
PAO.10.c.2<-subset(predict.model.log.PAO.10,predict.model.log.PAO.10$Condition==0 & predict.model.log.PAO.10$Bin==2)

plot(-1,-1,xlim=c(4,25),ylim=c(0,150),xlab="Age",ylab="PAO",main="Feature, Bin 1",cex.lab=1.5,cex.main=1.5,cex.axis=1.5)
for (ss in seq(from=60,to=180,by=40)){
  data.plot<-subset(PAO.10.f.1,PAO.10.f.1$`Set Size`==ss)
  lines(data.plot$Age,data.plot$`PAO`,col=data.plot$Color,type="l",lwd=2)
  raw.means.data<-subset(ind.f.1,ind.f.1$`set size`==ss)
  raw.means<-numeric()
  for (ag in 4:25){
    raw.means[ag]<-mean(as.numeric(subset(raw.means.data,raw.means.data$AGE==ag)$`PAO`))
  }
  lines(c(1:25)[!is.na(raw.means)],raw.means[!is.na(raw.means)],type="b",col=data.plot$Color[1])
}

plot(-1,-1,xlim=c(4,25),ylim=c(0,150),xlab="Age",ylab="PAO",main="Feature, Bin 2",cex.lab=1.5,cex.main=1.5,cex.axis=1.5)
for (ss in seq(from=60,to=180,by=40)){
  data.plot<-subset(PAO.10.f.2,PAO.10.f.2$`Set Size`==ss)
  lines(data.plot$Age,data.plot$`PAO`,col=data.plot$Color,type="l",lwd=2)
  raw.means.data<-subset(ind.f.2,ind.f.2$`set size`==ss)
  raw.means<-numeric()
  for (ag in 4:25){
    raw.means[ag]<-mean(as.numeric(subset(raw.means.data,raw.means.data$AGE==ag)$`PAO`))
  }
  lines(c(1:25)[!is.na(raw.means)],raw.means[!is.na(raw.means)],type="b",col=data.plot$Color[1])
}

plot(-1,-1,xlim=c(4,25),ylim=c(0,150),xlab="Age",ylab="PAO",main="Conjunction, Bin 1",cex.lab=1.5,cex.main=1.5,cex.axis=1.5)
for (ss in seq(from=60,to=180,by=40)){
  data.plot<-subset(PAO.10.c.1,PAO.10.c.1$`Set Size`==ss)
  lines(data.plot$Age,data.plot$`PAO`,col=data.plot$Color,type="l",lwd=2)
  raw.means.data<-subset(ind.c.1,ind.c.1$`set size`==ss)
  raw.means<-numeric()
  for (ag in 4:25){
    raw.means[ag]<-mean(as.numeric(subset(raw.means.data,raw.means.data$AGE==ag)$`PAO`))
  }
  lines(c(1:25)[!is.na(raw.means)],raw.means[!is.na(raw.means)],type="b",col=data.plot$Color[1])
}    

plot(-1,-1,xlim=c(4,25),ylim=c(0,150),xlab="Age",ylab="PAO",main="Conjunction, Bin 2",cex.lab=1.5,cex.main=1.5,cex.axis=1.5)
for (ss in seq(from=60,to=180,by=40)){
  data.plot<-subset(PAO.10.c.2,PAO.10.c.2$`Set Size`==ss)
  lines(data.plot$Age,data.plot$`PAO`,col=data.plot$Color,type="l",lwd=2)
  raw.means.data<-subset(ind.c.2,ind.c.2$`set size`==ss)
  raw.means<-numeric()
  for (ag in 4:25){
    raw.means[ag]<-mean(as.numeric(subset(raw.means.data,raw.means.data$AGE==ag)$`PAO`))
  }
  lines(c(1:25)[!is.na(raw.means)],raw.means[!is.na(raw.means)],type="b",col=data.plot$Color[1])
}    


predict.model.log.intersection.rate.10<-data.frame(predict.model.log.intersection.rate.10)
colnames(predict.model.log.intersection.rate.10)<-c("Age","Bin","Condition","Set Size","Intersection rate","Color")


intersection.rate.10.f.1<-subset(predict.model.log.intersection.rate.10,predict.model.log.intersection.rate.10$Condition==1 & predict.model.log.intersection.rate.10$Bin==1)
intersection.rate.10.c.1<-subset(predict.model.log.intersection.rate.10,predict.model.log.intersection.rate.10$Condition==0 & predict.model.log.intersection.rate.10$Bin==1)
intersection.rate.10.f.2<-subset(predict.model.log.intersection.rate.10,predict.model.log.intersection.rate.10$Condition==1 & predict.model.log.intersection.rate.10$Bin==2)
intersection.rate.10.c.2<-subset(predict.model.log.intersection.rate.10,predict.model.log.intersection.rate.10$Condition==0 & predict.model.log.intersection.rate.10$Bin==2)


plot(-1,-1,xlim=c(4,25),ylim=c(0,1),xlab="Age",ylab="Intersection rate",main="Feature, Bin 1",cex.lab=1.5,cex.main=1.5,cex.axis=1.5)
for (ss in seq(from=60,to=180,by=40)){
  data.plot<-subset(intersection.rate.10.f.1,intersection.rate.10.f.1$`Set Size`==ss)
  lines(data.plot$Age,data.plot$`Intersection rate`,col=data.plot$Color,type="l",lwd=2)
  raw.means.data<-subset(ind.f.1,ind.f.1$`set size`==ss)
  raw.means<-numeric()
  for (ag in 4:25){
    raw.means[ag]<-mean(as.numeric(subset(raw.means.data,raw.means.data$AGE==ag)$`Intersections rate`))
  }
  lines(c(1:25)[!is.na(raw.means)],raw.means[!is.na(raw.means)],type="b",col=data.plot$Color[1])
}

plot(-1,-1,xlim=c(4,25),ylim=c(0,1),xlab="Age",ylab="Intersection rate",main="Feature, Bin 2",cex.lab=1.5,cex.main=1.5,cex.axis=1.5)
for (ss in seq(from=60,to=180,by=40)){
  data.plot<-subset(intersection.rate.10.f.2,intersection.rate.10.f.1$`Set Size`==ss)
  lines(data.plot$Age,data.plot$`Intersection rate`,col=data.plot$Color,type="l",lwd=2)
  raw.means.data<-subset(ind.f.2,ind.f.2$`set size`==ss)
  raw.means<-numeric()
  for (ag in 4:25){
    raw.means[ag]<-mean(as.numeric(subset(raw.means.data,raw.means.data$AGE==ag)$`Intersections rate`))
  }
  lines(c(1:25)[!is.na(raw.means)],raw.means[!is.na(raw.means)],type="b",col=data.plot$Color[1])
}

plot(-1,-1,xlim=c(4,25),ylim=c(0,1),xlab="Age",ylab="Intersection rate",main="Conjunction, Bin 1",cex.lab=1.5,cex.main=1.5,cex.axis=1.5)
for (ss in seq(from=60,to=180,by=40)){
  data.plot<-subset(intersection.rate.10.c.1,intersection.rate.10.f.1$`Set Size`==ss)
  lines(data.plot$Age,data.plot$`Intersection rate`,col=data.plot$Color,type="l",lwd=2)
  raw.means.data<-subset(ind.c.1,ind.c.1$`set size`==ss)
  raw.means<-numeric()
  for (ag in 4:25){
    raw.means[ag]<-mean(as.numeric(subset(raw.means.data,raw.means.data$AGE==ag)$`Intersections rate`))
  }
  lines(c(1:25)[!is.na(raw.means)],raw.means[!is.na(raw.means)],type="b",col=data.plot$Color[1])
  
}

plot(-1,-1,xlim=c(4,25),ylim=c(0,1),xlab="Age",ylab="Intersection rate",main="Conjunction, Bin 2",cex.lab=1.5,cex.main=1.5,cex.axis=1.5)
for (ss in seq(from=60,to=180,by=40)){
  data.plot<-subset(intersection.rate.10.c.2,intersection.rate.10.f.1$`Set Size`==ss)
  lines(data.plot$Age,data.plot$`Intersection rate`,col=data.plot$Color,type="l",lwd=2)
  raw.means.data<-subset(ind.c.2,ind.c.2$`set size`==ss)
  raw.means<-numeric()
  for (ag in 4:25){
    raw.means[ag]<-mean(as.numeric(subset(raw.means.data,raw.means.data$AGE==ag)$`Intersections rate`))
  }
  lines(c(1:25)[!is.na(raw.means)],raw.means[!is.na(raw.means)],type="b",col=data.plot$Color[1])
}


predict.model.b3.10<-data.frame(predict.model.b3.10)
colnames(predict.model.b3.10)<-c("Age","Bin","Condition","Set Size","b3","Color")

data_bayesian.f.1<-subset(data_bayesian,data_bayesian$Condition=="Feature" & data_bayesian$Bin==1)
data_bayesian.f.2<-subset(data_bayesian,data_bayesian$Condition=="Feature" & data_bayesian$Bin==2)
data_bayesian.c.1<-subset(data_bayesian,data_bayesian$Condition=="Conjunction" & data_bayesian$Bin==1)
data_bayesian.c.2<-subset(data_bayesian,data_bayesian$Condition=="Conjunction" & data_bayesian$Bin==2)


b3.10.f.1<-subset(predict.model.b3.10,predict.model.b3.10$Condition==1 & predict.model.b3.10$Bin==1)
b3.10.c.1<-subset(predict.model.b3.10,predict.model.b3.10$Condition==0 & predict.model.b3.10$Bin==1)
b3.10.f.2<-subset(predict.model.b3.10,predict.model.b3.10$Condition==1 & predict.model.b3.10$Bin==2)
b3.10.c.2<-subset(predict.model.b3.10,predict.model.b3.10$Condition==0 & predict.model.b3.10$Bin==2)

plot(-1,-1,xlim=c(4,25),ylim=c(0,30),xlab="Age",ylab=expression(rho[d]),main="Feature, Bin 1",cex.lab=1.5,cex.main=1.5,cex.axis=1.5)
for (ss in seq(from=60,to=180,by=40)){
  data.plot<-subset(b3.10.f.1,b3.10.f.1$`Set Size`==ss)
  lines(data.plot$Age,data.plot$`b3`,col=data.plot$Color,type="l",lwd=2)
  raw.means.data<-subset(data_bayesian.f.1,data_bayesian.f.1$set.size==ss)
  raw.means<-numeric()
  for (ag in 4:25){
    raw.means[ag]<-mean(as.numeric(subset(raw.means.data,raw.means.data$AGE==ag)$`b3`))
  }
  lines(c(1:25)[!is.na(raw.means)],raw.means[!is.na(raw.means)],type="b",col=data.plot$Color[1])
}

plot(-1,-1,xlim=c(4,25),ylim=c(0,30),xlab="Age",ylab=expression(rho[d]),main="Feature, Bin 2",cex.lab=1.5,cex.main=1.5,cex.axis=1.5)
for (ss in seq(from=60,to=180,by=40)){
  data.plot<-subset(b3.10.f.2,b3.10.f.2$`Set Size`==ss)
  lines(data.plot$Age,data.plot$`b3`,col=data.plot$Color,type="l",lwd=2)
  raw.means.data<-subset(data_bayesian.f.2,data_bayesian.f.2$set.size==ss)
  raw.means<-numeric()
  for (ag in 4:25){
    raw.means[ag]<-mean(as.numeric(subset(raw.means.data,raw.means.data$AGE==ag)$`b3`))
  }
  lines(c(1:25)[!is.na(raw.means)],raw.means[!is.na(raw.means)],type="b",col=data.plot$Color[1])
}

plot(-1,-1,xlim=c(4,25),ylim=c(0,30),xlab="Age",ylab=expression(rho[d]),main="Conjunction, Bin 1",cex.lab=1.5,cex.main=1.5,cex.axis=1.5)
for (ss in seq(from=60,to=180,by=40)){
  data.plot<-subset(b3.10.c.1,b3.10.c.1$`Set Size`==ss)
  lines(data.plot$Age,data.plot$`b3`,col=data.plot$Color,type="l",lwd=2)
  raw.means.data<-subset(data_bayesian.c.1,data_bayesian.c.1$set.size==ss)
  raw.means<-numeric()
  for (ag in 4:25){
    raw.means[ag]<-mean(as.numeric(subset(raw.means.data,raw.means.data$AGE==ag)$`b3`))
  }
  lines(c(1:25)[!is.na(raw.means)],raw.means[!is.na(raw.means)],type="b",col=data.plot$Color[1])
}    

plot(-1,-1,xlim=c(4,25),ylim=c(0,30),xlab="Age",ylab=expression(rho[d]),main="Conjunction, Bin 2",cex.lab=1.5,cex.main=1.5,cex.axis=1.5)
for (ss in seq(from=60,to=180,by=40)){
  data.plot<-subset(b3.10.c.2,b3.10.c.2$`Set Size`==ss)
  lines(data.plot$Age,data.plot$`b3`,col=data.plot$Color,type="l",lwd=2)
  raw.means.data<-subset(data_bayesian.c.2,data_bayesian.c.2$set.size==ss)
  raw.means<-numeric()
  for (ag in 4:25){
    raw.means[ag]<-mean(as.numeric(subset(raw.means.data,raw.means.data$AGE==ag)$`b3`))
  }
  lines(c(1:25)[!is.na(raw.means)],raw.means[!is.na(raw.means)],type="b",col=data.plot$Color[1])
}    


####3D Figures


predict.model.bestr.10<-data.frame(predict.model.log.bestr.10)
colnames(predict.model.bestr.10)<-c("Age","Bin","Condition","Set Size","Best-r","Color")


bestr.10.f.1<-subset(predict.model.bestr.10,predict.model.bestr.10$Condition==1 & predict.model.bestr.10$Bin==1)
bestr.10.c.1<-subset(predict.model.bestr.10,predict.model.bestr.10$Condition==0 & predict.model.bestr.10$Bin==1)
bestr.10.f.2<-subset(predict.model.bestr.10,predict.model.bestr.10$Condition==1 & predict.model.bestr.10$Bin==2)
bestr.10.c.2<-subset(predict.model.bestr.10,predict.model.bestr.10$Condition==0 & predict.model.bestr.10$Bin==2)


z.bestr.f.1<-matrix(bestr.10.f.1$`Best-r`,ncol=4,nrow=22,byrow=TRUE)
z.bestr.f.2<-matrix(bestr.10.f.2$`Best-r`,ncol=4,nrow=22,byrow=TRUE)
z.bestr.c.1<-matrix(bestr.10.c.1$`Best-r`,ncol=4,nrow=22,byrow=TRUE)
z.bestr.c.2<-matrix(bestr.10.c.2$`Best-r`,ncol=4,nrow=22,byrow=TRUE)

bestr.10.f.1.60<-subset(bestr.10.f.1,bestr.10.f.1$`Set Size`==60)
bestr.10.f.1.180<-subset(bestr.10.f.1,bestr.10.f.1$`Set Size`==180)
z.bestr.f.1.60<-matrix(bestr.10.f.1.60$`Best-r`,ncol=1,nrow=22,byrow=TRUE)
z.bestr.f.1.180<-matrix(bestr.10.f.1.180$`Best-r`,ncol=1,nrow=22,byrow=TRUE)
bestr.10.c.1.60<-subset(bestr.10.c.1,bestr.10.f.1$`Set Size`==60)
bestr.10.c.1.180<-subset(bestr.10.c.1,bestr.10.f.1$`Set Size`==180)
z.bestr.c.1.60<-matrix(bestr.10.c.1.60$`Best-r`,ncol=1,nrow=22,byrow=TRUE)
z.bestr.c.1.180<-matrix(bestr.10.c.1.180$`Best-r`,ncol=1,nrow=22,byrow=TRUE)
bestr.10.f.2.60<-subset(bestr.10.f.2,bestr.10.f.2$`Set Size`==60)
bestr.10.f.2.180<-subset(bestr.10.f.2,bestr.10.f.2$`Set Size`==180)
z.bestr.f.2.60<-matrix(bestr.10.f.2.60$`Best-r`,ncol=1,nrow=22,byrow=TRUE)
z.bestr.f.2.180<-matrix(bestr.10.f.2.180$`Best-r`,ncol=1,nrow=22,byrow=TRUE)
bestr.10.c.2.60<-subset(bestr.10.c.2,bestr.10.f.2$`Set Size`==60)
bestr.10.c.2.180<-subset(bestr.10.c.2,bestr.10.f.2$`Set Size`==180)
z.bestr.c.2.60<-matrix(bestr.10.c.2.60$`Best-r`,ncol=1,nrow=22,byrow=TRUE)
z.bestr.c.2.180<-matrix(bestr.10.c.2.180$`Best-r`,ncol=1,nrow=22,byrow=TRUE)

plot3d(x=100,y=100,z=100,xlim=c(4,25),ylim=c(60,180),zlim=c(0.4,0.8),axes=FALSE,box=FALSE,xlab="",ylab="",zlab="",main="Bin 1",cex.axis=2,cex.main=2)
grid3d(c("x","y+","z"))
axis3d("x--",floating=FALSE,cex=1.5)
axis3d("y+-",floating=FALSE,cex=1.5)
axis3d("z--",floating=FALSE,cex=1.5)

mtext3d(text="Age",edge="x--",line=4,cex=2)
mtext3d(text="Set size",edge="y+-",line=6,cex=2)
mtext3d(text="Best-r",edge="z--",line=8,cex=2)

surface3d(x=c(4:25),y=c(60,100,140,180),z=z.bestr.f.1,alpha=0.3,color="blue")
surface3d(x=c(4:25),y=c(60,100,140,180),z=z.bestr.c.1,alpha=0.3,color="red")
segments3d(x=c(4,4),y=c(60,180),z=c(z.bestr.f.1[1,1],z.bestr.f.1[1,4]),col="blue",lwd=3)
#segments3d(x=c(4,25),y=c(180,180),z=c(z.bestr.f.1[1,4],z.bestr.f.1[22,4]),col="blue",lwd=3)
#segments3d(x=c(4,25),y=c(60,60),z=c(z.bestr.f.1[1,1],z.bestr.f.1[22,1]),col="blue",lwd=3)
segments3d(x=c(25,25),y=c(60,180),z=c(z.bestr.f.1[22,1],z.bestr.f.1[22,4]),col="blue",lwd=3)
segments3d(x=c(4,4),y=c(60,180),z=c(z.bestr.c.1[1,1],z.bestr.c.1[1,4]),col="red",lwd=3)
#segments3d(x=c(4,25),y=c(180,180),z=c(z.bestr.c.1[1,4],z.bestr.c.1[22,4]),col="red",lwd=3)
#segments3d(x=c(4,25),y=c(60,60),z=c(z.bestr.c.1[1,1],z.bestr.c.1[22,1]),col="red",lwd=3)
segments3d(x=c(25,25),y=c(60,180),z=c(z.bestr.c.1[22,1],z.bestr.c.1[22,4]),col="red",lwd=3)

lines3d(x=c(4:25),y=60,z=z.bestr.f.1.60,color="blue",lwd=3)
lines3d(x=c(4:25),y=180,z=z.bestr.f.1.180,color="blue",lwd=3)
lines3d(x=c(4:25),y=60,z=z.bestr.c.1.60,color="red",lwd=3)
lines3d(x=c(4:25),y=180,z=z.bestr.c.1.180,color="red",lwd=3)
#rgl.snapshot('log_3D_bestr_1.png',fmt='png')

plot3d(x=100,y=100,z=100,xlim=c(4,25),ylim=c(60,180),zlim=c(0.4,0.9),axes=FALSE,box=FALSE,xlab="",ylab="",zlab="",main="Bin 2")
grid3d(c("x","y+","z"))
axis3d("x--",floating=FALSE,cex=1.5)
axis3d("y+-",floating=FALSE,cex=1.5)
axis3d("z--",floating=FALSE,cex=1.5)

mtext3d(text="Age",edge="x--",line=4,cex=2)
mtext3d(text="Set size",edge="y+-",line=6,cex=2)
mtext3d(text="Best-r",edge="z--",line=8,cex=2)
surface3d(x=c(4:25),y=c(60,100,140,180),z=z.bestr.f.2,alpha=0.3,color="blue")
surface3d(x=c(4:25),y=c(60,100,140,180),z=z.bestr.c.2,alpha=0.3,color="red")
segments3d(x=c(4,4),y=c(60,180),z=c(z.bestr.f.2[1,1],z.bestr.f.2[1,4]),col="blue",lwd=3)
#segments3d(x=c(4,25),y=c(180,180),z=c(z.bestr.f.2[1,4],z.bestr.f.2[22,4]),col="blue",lwd=3)
#segments3d(x=c(4,25),y=c(60,60),z=c(z.bestr.f.2[1,1],z.bestr.f.2[22,1]),col="blue",lwd=3)
segments3d(x=c(25,25),y=c(60,180),z=c(z.bestr.f.2[22,1],z.bestr.f.2[22,4]),col="blue",lwd=3)
segments3d(x=c(4,4),y=c(60,180),z=c(z.bestr.c.2[1,1],z.bestr.c.2[1,4]),col="red",lwd=3)
#segments3d(x=c(4,25),y=c(180,180),z=c(z.bestr.c.2[1,4],z.bestr.c.2[22,4]),col="red",lwd=3)
#segments3d(x=c(4,25),y=c(60,60),z=c(z.bestr.c.2[1,1],z.bestr.c.2[22,1]),col="red",lwd=3)
segments3d(x=c(25,25),y=c(60,180),z=c(z.bestr.c.2[22,1],z.bestr.c.2[22,4]),col="red",lwd=3)

lines3d(x=c(4:25),y=60,z=z.bestr.f.2.60,color="blue",lwd=3)
lines3d(x=c(4:25),y=180,z=z.bestr.f.2.180,color="blue",lwd=3)
lines3d(x=c(4:25),y=60,z=z.bestr.c.2.60,color="red",lwd=3)
lines3d(x=c(4:25),y=180,z=z.bestr.c.2.180,color="red",lwd=3)

legend3d("topright",legend=c("Feature","Conjunction"),col=c("blue","red"),pch=16)
rgl.snapshot("Legend3d.png")


predict.model.meanITD.10<-data.frame(predict.model.log.meanITD.10)
colnames(predict.model.meanITD.10)<-c("Age","Bin","Condition","Set Size","Mean ITD","Color")


meanITD.10.f.1<-subset(predict.model.meanITD.10,predict.model.meanITD.10$Condition==1 & predict.model.meanITD.10$Bin==1)
meanITD.10.c.1<-subset(predict.model.meanITD.10,predict.model.meanITD.10$Condition==0 & predict.model.meanITD.10$Bin==1)
meanITD.10.f.2<-subset(predict.model.meanITD.10,predict.model.meanITD.10$Condition==1 & predict.model.meanITD.10$Bin==2)
meanITD.10.c.2<-subset(predict.model.meanITD.10,predict.model.meanITD.10$Condition==0 & predict.model.meanITD.10$Bin==2)


z.meanITD.f.1<-matrix(meanITD.10.f.1$`Mean ITD`,ncol=4,nrow=22,byrow=TRUE)
z.meanITD.f.2<-matrix(meanITD.10.f.2$`Mean ITD` ,ncol=4,nrow=22,byrow=TRUE)
z.meanITD.c.1<-matrix(meanITD.10.c.1$`Mean ITD`,ncol=4,nrow=22,byrow=TRUE)
z.meanITD.c.2<-matrix(meanITD.10.c.2$`Mean ITD`,ncol=4,nrow=22,byrow=TRUE)

meanITD.10.f.1.60<-subset(meanITD.10.f.1,meanITD.10.f.1$`Set Size`==60)
meanITD.10.f.1.180<-subset(meanITD.10.f.1,meanITD.10.f.1$`Set Size`==180)
z.meanITD.f.1.60<-matrix(meanITD.10.f.1.60$`Mean ITD`,ncol=1,nrow=22,byrow=TRUE)
z.meanITD.f.1.180<-matrix(meanITD.10.f.1.180$`Mean ITD`,ncol=1,nrow=22,byrow=TRUE)
meanITD.10.c.1.60<-subset(meanITD.10.c.1,meanITD.10.f.1$`Set Size`==60)
meanITD.10.c.1.180<-subset(meanITD.10.c.1,meanITD.10.f.1$`Set Size`==180)
z.meanITD.c.1.60<-matrix(meanITD.10.c.1.60$`Mean ITD`,ncol=1,nrow=22,byrow=TRUE)
z.meanITD.c.1.180<-matrix(meanITD.10.c.1.180$`Mean ITD`,ncol=1,nrow=22,byrow=TRUE)
meanITD.10.f.2.60<-subset(meanITD.10.f.2,meanITD.10.f.2$`Set Size`==60)
meanITD.10.f.2.180<-subset(meanITD.10.f.2,meanITD.10.f.2$`Set Size`==180)
z.meanITD.f.2.60<-matrix(meanITD.10.f.2.60$`Mean ITD`,ncol=1,nrow=22,byrow=TRUE)
z.meanITD.f.2.180<-matrix(meanITD.10.f.2.180$`Mean ITD`,ncol=1,nrow=22,byrow=TRUE)
meanITD.10.c.2.60<-subset(meanITD.10.c.2,meanITD.10.f.2$`Set Size`==60)
meanITD.10.c.2.180<-subset(meanITD.10.c.2,meanITD.10.f.2$`Set Size`==180)
z.meanITD.c.2.60<-matrix(meanITD.10.c.2.60$`Mean ITD`,ncol=1,nrow=22,byrow=TRUE)
z.meanITD.c.2.180<-matrix(meanITD.10.c.2.180$`Mean ITD`,ncol=1,nrow=22,byrow=TRUE)


plot3d(x=100,y=100,z=100,xlim=c(4,25),ylim=c(60,180),zlim=c(200,400),axes=FALSE,box=FALSE,xlab="",ylab="",zlab="",main="Bin 1")
grid3d(c("x","y+","z"))
axis3d("x--",floating=FALSE,cex=1.5)
axis3d("y+-",floating=FALSE,cex=1.5)
axis3d("z--",floating=FALSE,cex=1.5)

mtext3d(text="Age",edge="x--",line=4,cex=2)
mtext3d(text="Set size",edge="y+-",line=6,cex=2)
mtext3d(text="Mean ITD",edge="z--",line=8,cex=2)

surface3d(x=c(4:25),y=c(60,100,140,180),z=z.meanITD.f.1,alpha=0.3,color="blue")
surface3d(x=c(4:25),y=c(60,100,140,180),z=z.meanITD.c.1,alpha=0.3,color="red")
segments3d(x=c(4,4),y=c(60,180),z=c(z.meanITD.f.1[1,1],z.meanITD.f.1[1,4]),col="blue",lwd=3)
#segments3d(x=c(4,25),y=c(180,180),z=c(z.meanITD.f.1[1,4],z.meanITD.f.1[22,4]),col="blue",lwd=3)
#segments3d(x=c(4,25),y=c(60,60),z=c(z.meanITD.f.1[1,1],z.meanITD.f.1[22,1]),col="blue",lwd=3)
segments3d(x=c(25,25),y=c(60,180),z=c(z.meanITD.f.1[22,1],z.meanITD.f.1[22,4]),col="blue",lwd=3)
segments3d(x=c(4,4),y=c(60,180),z=c(z.meanITD.c.1[1,1],z.meanITD.c.1[1,4]),col="red",lwd=3)
#segments3d(x=c(4,25),y=c(180,180),z=c(z.meanITD.c.1[1,4],z.meanITD.c.1[22,4]),col="red",lwd=3)
#segments3d(x=c(4,25),y=c(60,60),z=c(z.meanITD.c.1[1,1],z.meanITD.c.1[22,1]),col="red",lwd=3)
segments3d(x=c(25,25),y=c(60,180),z=c(z.meanITD.c.1[22,1],z.meanITD.c.1[22,4]),col="red",lwd=3)

lines3d(x=c(4:25),y=60,z=z.meanITD.f.1.60,color="blue",lwd=3)
lines3d(x=c(4:25),y=180,z=z.meanITD.f.1.180,color="blue",lwd=3)
lines3d(x=c(4:25),y=60,z=z.meanITD.c.1.60,color="red",lwd=3)
lines3d(x=c(4:25),y=180,z=z.meanITD.c.1.180,color="red",lwd=3)

plot3d(x=100,y=100,z=100,xlim=c(4,25),ylim=c(60,180),zlim=c(200,400),axes=FALSE,box=FALSE,xlab="",ylab="",zlab="",main="Bin 2")
grid3d(c("x","y+","z"))
axis3d("x--",floating=FALSE,cex=1.5)
axis3d("y+-",floating=FALSE,cex=1.5)
axis3d("z--",floating=FALSE,cex=1.5)

mtext3d(text="Age",edge="x--",line=4,cex=2)
mtext3d(text="Set size",edge="y+-",line=6,cex=2)
mtext3d(text="Mean ITD",edge="z--",line=8,cex=2)
surface3d(x=c(4:25),y=c(60,100,140,180),z=z.meanITD.f.2,alpha=0.3,color="blue")
surface3d(x=c(4:25),y=c(60,100,140,180),z=z.meanITD.c.2,alpha=0.3,color="red")
segments3d(x=c(4,4),y=c(60,180),z=c(z.meanITD.f.2[1,1],z.meanITD.f.2[1,4]),col="blue",lwd=3)
#segments3d(x=c(4,25),y=c(180,180),z=c(z.meanITD.f.2[1,4],z.meanITD.f.2[22,4]),col="blue",lwd=3)
#segments3d(x=c(4,25),y=c(60,60),z=c(z.meanITD.f.2[1,1],z.meanITD.f.2[22,1]),col="blue",lwd=3)
segments3d(x=c(25,25),y=c(60,180),z=c(z.meanITD.f.2[22,1],z.meanITD.f.2[22,4]),col="blue",lwd=3)
segments3d(x=c(4,4),y=c(60,180),z=c(z.meanITD.c.2[1,1],z.meanITD.c.2[1,4]),col="red",lwd=3)
#segments3d(x=c(4,25),y=c(180,180),z=c(z.meanITD.c.2[1,4],z.meanITD.c.2[22,4]),col="red",lwd=3)
#segments3d(x=c(4,25),y=c(60,60),z=c(z.meanITD.c.2[1,1],z.meanITD.c.2[22,1]),col="red",lwd=3)
segments3d(x=c(25,25),y=c(60,180),z=c(z.meanITD.c.2[22,1],z.meanITD.c.2[22,4]),col="red",lwd=3)

lines3d(x=c(4:25),y=60,z=z.meanITD.f.2.60,color="blue",lwd=3)
lines3d(x=c(4:25),y=180,z=z.meanITD.f.2.180,color="blue",lwd=3)
lines3d(x=c(4:25),y=60,z=z.meanITD.c.2.60,color="red",lwd=3)
lines3d(x=c(4:25),y=180,z=z.meanITD.c.2.180,color="red",lwd=3)

predict.model.PAO.10<-data.frame(predict.model.log.PAO.10)
colnames(predict.model.PAO.10)<-c("Age","Bin","Condition","Set Size","PAO","Color")


PAO.10.f.1<-subset(predict.model.PAO.10,predict.model.PAO.10$Condition==1 & predict.model.PAO.10$Bin==1)
PAO.10.c.1<-subset(predict.model.PAO.10,predict.model.PAO.10$Condition==0 & predict.model.PAO.10$Bin==1)
PAO.10.f.2<-subset(predict.model.PAO.10,predict.model.PAO.10$Condition==1 & predict.model.PAO.10$Bin==2)
PAO.10.c.2<-subset(predict.model.PAO.10,predict.model.PAO.10$Condition==0 & predict.model.PAO.10$Bin==2)


z.PAO.f.1<-matrix(PAO.10.f.1$`PAO`,ncol=4,nrow=22,byrow=TRUE)
z.PAO.f.2<-matrix(PAO.10.f.2$`PAO` ,ncol=4,nrow=22,byrow=TRUE)
z.PAO.c.1<-matrix(PAO.10.c.1$`PAO`,ncol=4,nrow=22,byrow=TRUE)
z.PAO.c.2<-matrix(PAO.10.c.2$`PAO`,ncol=4,nrow=22,byrow=TRUE)

PAO.10.f.1.60<-subset(PAO.10.f.1,PAO.10.f.1$`Set Size`==60)
PAO.10.f.1.180<-subset(PAO.10.f.1,PAO.10.f.1$`Set Size`==180)
z.PAO.f.1.60<-matrix(PAO.10.f.1.60$`PAO`,ncol=1,nrow=22,byrow=TRUE)
z.PAO.f.1.180<-matrix(PAO.10.f.1.180$`PAO`,ncol=1,nrow=22,byrow=TRUE)
PAO.10.c.1.60<-subset(PAO.10.c.1,PAO.10.f.1$`Set Size`==60)
PAO.10.c.1.180<-subset(PAO.10.c.1,PAO.10.f.1$`Set Size`==180)
z.PAO.c.1.60<-matrix(PAO.10.c.1.60$`PAO`,ncol=1,nrow=22,byrow=TRUE)
z.PAO.c.1.180<-matrix(PAO.10.c.1.180$`PAO`,ncol=1,nrow=22,byrow=TRUE)
PAO.10.f.2.60<-subset(PAO.10.f.2,PAO.10.f.2$`Set Size`==60)
PAO.10.f.2.180<-subset(PAO.10.f.2,PAO.10.f.2$`Set Size`==180)
z.PAO.f.2.60<-matrix(PAO.10.f.2.60$`PAO`,ncol=1,nrow=22,byrow=TRUE)
z.PAO.f.2.180<-matrix(PAO.10.f.2.180$`PAO`,ncol=1,nrow=22,byrow=TRUE)
PAO.10.c.2.60<-subset(PAO.10.c.2,PAO.10.f.2$`Set Size`==60)
PAO.10.c.2.180<-subset(PAO.10.c.2,PAO.10.f.2$`Set Size`==180)
z.PAO.c.2.60<-matrix(PAO.10.c.2.60$`PAO`,ncol=1,nrow=22,byrow=TRUE)
z.PAO.c.2.180<-matrix(PAO.10.c.2.180$`PAO`,ncol=1,nrow=22,byrow=TRUE)


plot3d(x=100,y=100,z=100,xlim=c(4,25),ylim=c(60,180),zlim=c(0,100),axes=FALSE,box=FALSE,xlab="",ylab="",zlab="",main="Bin 1")
grid3d(c("x","y+","z"))
axis3d("x--",floating=FALSE,cex=1.5)
axis3d("y+-",floating=FALSE,cex=1.5)
axis3d("z--",floating=FALSE,cex=1.5)

mtext3d(text="Age",edge="x--",line=4,cex=2)
mtext3d(text="Set size",edge="y+-",line=6,cex=2)
mtext3d(text="PAO",edge="z--",line=8,cex=2)

surface3d(x=c(4:25),y=c(60,100,140,180),z=z.PAO.f.1,alpha=0.3,color="blue")
surface3d(x=c(4:25),y=c(60,100,140,180),z=z.PAO.c.1,alpha=0.3,color="red")
segments3d(x=c(4,4),y=c(60,180),z=c(z.PAO.f.1[1,1],z.PAO.f.1[1,4]),col="blue",lwd=3)
#segments3d(x=c(4,25),y=c(180,180),z=c(z.PAO.f.1[1,4],z.PAO.f.1[22,4]),col="blue",lwd=3)
#segments3d(x=c(4,25),y=c(60,60),z=c(z.PAO.f.1[1,1],z.PAO.f.1[22,1]),col="blue",lwd=3)
segments3d(x=c(25,25),y=c(60,180),z=c(z.PAO.f.1[22,1],z.PAO.f.1[22,4]),col="blue",lwd=3)
segments3d(x=c(4,4),y=c(60,180),z=c(z.PAO.c.1[1,1],z.PAO.c.1[1,4]),col="red",lwd=3)
#segments3d(x=c(4,25),y=c(180,180),z=c(z.PAO.c.1[1,4],z.PAO.c.1[22,4]),col="red",lwd=3)
#segments3d(x=c(4,25),y=c(60,60),z=c(z.PAO.c.1[1,1],z.PAO.c.1[22,1]),col="red",lwd=3)
segments3d(x=c(25,25),y=c(60,180),z=c(z.PAO.c.1[22,1],z.PAO.c.1[22,4]),col="red",lwd=3)

lines3d(x=c(4:25),y=60,z=z.PAO.f.1.60,color="blue",lwd=3)
lines3d(x=c(4:25),y=180,z=z.PAO.f.1.180,color="blue",lwd=3)
lines3d(x=c(4:25),y=60,z=z.PAO.c.1.60,color="red",lwd=3)
lines3d(x=c(4:25),y=180,z=z.PAO.c.1.180,color="red",lwd=3)

plot3d(x=100,y=100,z=100,xlim=c(4,25),ylim=c(60,180),zlim=c(0,100),axes=FALSE,box=FALSE,xlab="",ylab="",zlab="",main="Bin 2")
grid3d(c("x","y+","z"))
axis3d("x--",floating=FALSE,cex=1.5)
axis3d("y+-",floating=FALSE,cex=1.5)
axis3d("z--",floating=FALSE,cex=1.5)

mtext3d(text="Age",edge="x--",line=4,cex=2)
mtext3d(text="Set size",edge="y+-",line=6,cex=2)
mtext3d(text="PAO",edge="z--",line=8,cex=2)
surface3d(x=c(4:25),y=c(60,100,140,180),z=z.PAO.f.2,alpha=0.3,color="blue")
surface3d(x=c(4:25),y=c(60,100,140,180),z=z.PAO.c.2,alpha=0.3,color="red")
segments3d(x=c(4,4),y=c(60,180),z=c(z.PAO.f.2[1,1],z.PAO.f.2[1,4]),col="blue",lwd=3)
#segments3d(x=c(4,25),y=c(180,180),z=c(z.PAO.f.2[1,4],z.PAO.f.2[22,4]),col="blue",lwd=3)
#segments3d(x=c(4,25),y=c(60,60),z=c(z.PAO.f.2[1,1],z.PAO.f.2[22,1]),col="blue",lwd=3)
segments3d(x=c(25,25),y=c(60,180),z=c(z.PAO.f.2[22,1],z.PAO.f.2[22,4]),col="blue",lwd=3)
segments3d(x=c(4,4),y=c(60,180),z=c(z.PAO.c.2[1,1],z.PAO.c.2[1,4]),col="red",lwd=3)
#segments3d(x=c(4,25),y=c(180,180),z=c(z.PAO.c.2[1,4],z.PAO.c.2[22,4]),col="red",lwd=3)
#segments3d(x=c(4,25),y=c(60,60),z=c(z.PAO.c.2[1,1],z.PAO.c.2[22,1]),col="red",lwd=3)
segments3d(x=c(25,25),y=c(60,180),z=c(z.PAO.c.2[22,1],z.PAO.c.2[22,4]),col="red",lwd=3)

lines3d(x=c(4:25),y=60,z=z.PAO.f.2.60,color="blue",lwd=3)
lines3d(x=c(4:25),y=180,z=z.PAO.f.2.180,color="blue",lwd=3)
lines3d(x=c(4:25),y=60,z=z.PAO.c.2.60,color="red",lwd=3)
lines3d(x=c(4:25),y=180,z=z.PAO.c.2.180,color="red",lwd=3)


predict.model.intersection.rate.10<-data.frame(predict.model.log.intersection.rate.10)
colnames(predict.model.intersection.rate.10)<-c("Age","Bin","Condition","Set Size","Intersection rate","Color")


intersection.rate.10.f.1<-subset(predict.model.intersection.rate.10,predict.model.intersection.rate.10$Condition==1 & predict.model.intersection.rate.10$Bin==1)
intersection.rate.10.c.1<-subset(predict.model.intersection.rate.10,predict.model.intersection.rate.10$Condition==0 & predict.model.intersection.rate.10$Bin==1)
intersection.rate.10.f.2<-subset(predict.model.intersection.rate.10,predict.model.intersection.rate.10$Condition==1 & predict.model.intersection.rate.10$Bin==2)
intersection.rate.10.c.2<-subset(predict.model.intersection.rate.10,predict.model.intersection.rate.10$Condition==0 & predict.model.intersection.rate.10$Bin==2)


z.intersection.rate.f.1<-matrix(intersection.rate.10.f.1$`Intersection rate`,ncol=4,nrow=22,byrow=TRUE)
z.intersection.rate.f.2<-matrix(intersection.rate.10.f.2$`Intersection rate` ,ncol=4,nrow=22,byrow=TRUE)
z.intersection.rate.c.1<-matrix(intersection.rate.10.c.1$`Intersection rate`,ncol=4,nrow=22,byrow=TRUE)
z.intersection.rate.c.2<-matrix(intersection.rate.10.c.2$`Intersection rate`,ncol=4,nrow=22,byrow=TRUE)

intersection.rate.10.f.1.60<-subset(intersection.rate.10.f.1,intersection.rate.10.f.1$`Set Size`==60)
intersection.rate.10.f.1.180<-subset(intersection.rate.10.f.1,intersection.rate.10.f.1$`Set Size`==180)
z.intersection.rate.f.1.60<-matrix(intersection.rate.10.f.1.60$`Intersection rate`,ncol=1,nrow=22,byrow=TRUE)
z.intersection.rate.f.1.180<-matrix(intersection.rate.10.f.1.180$`Intersection rate`,ncol=1,nrow=22,byrow=TRUE)
intersection.rate.10.c.1.60<-subset(intersection.rate.10.c.1,intersection.rate.10.f.1$`Set Size`==60)
intersection.rate.10.c.1.180<-subset(intersection.rate.10.c.1,intersection.rate.10.f.1$`Set Size`==180)
z.intersection.rate.c.1.60<-matrix(intersection.rate.10.c.1.60$`Intersection rate`,ncol=1,nrow=22,byrow=TRUE)
z.intersection.rate.c.1.180<-matrix(intersection.rate.10.c.1.180$`Intersection rate`,ncol=1,nrow=22,byrow=TRUE)
intersection.rate.10.f.2.60<-subset(intersection.rate.10.f.2,intersection.rate.10.f.2$`Set Size`==60)
intersection.rate.10.f.2.180<-subset(intersection.rate.10.f.2,intersection.rate.10.f.2$`Set Size`==180)
z.intersection.rate.f.2.60<-matrix(intersection.rate.10.f.2.60$`Intersection rate`,ncol=1,nrow=22,byrow=TRUE)
z.intersection.rate.f.2.180<-matrix(intersection.rate.10.f.2.180$`Intersection rate`,ncol=1,nrow=22,byrow=TRUE)
intersection.rate.10.c.2.60<-subset(intersection.rate.10.c.2,intersection.rate.10.f.2$`Set Size`==60)
intersection.rate.10.c.2.180<-subset(intersection.rate.10.c.2,intersection.rate.10.f.2$`Set Size`==180)
z.intersection.rate.c.2.60<-matrix(intersection.rate.10.c.2.60$`Intersection rate`,ncol=1,nrow=22,byrow=TRUE)
z.intersection.rate.c.2.180<-matrix(intersection.rate.10.c.2.180$`Intersection rate`,ncol=1,nrow=22,byrow=TRUE)


plot3d(x=100,y=100,z=100,xlim=c(4,25),ylim=c(60,180),zlim=c(0,0.5),axes=FALSE,box=FALSE,xlab="",ylab="",zlab="",main="Bin 1")
grid3d(c("x","y+","z"))
axis3d("x--",floating=FALSE,cex=1.5)
axis3d("y+-",floating=FALSE,cex=1.5)
axis3d("z--",floating=FALSE,cex=1.5)

mtext3d(text="Age",edge="x--",line=4,cex=2)
mtext3d(text="Set size",edge="y+-",line=6,cex=2)
mtext3d(text="Intersection rate",edge="z--",line=8,cex=2)

surface3d(x=c(4:25),y=c(60,100,140,180),z=z.intersection.rate.f.1,alpha=0.3,color="blue")
surface3d(x=c(4:25),y=c(60,100,140,180),z=z.intersection.rate.c.1,alpha=0.3,color="red")
segments3d(x=c(4,4),y=c(60,180),z=c(z.intersection.rate.f.1[1,1],z.intersection.rate.f.1[1,4]),col="blue",lwd=3)
#segments3d(x=c(4,25),y=c(180,180),z=c(z.intersection.rate.f.1[1,4],z.intersection.rate.f.1[22,4]),col="blue",lwd=3)
#segments3d(x=c(4,25),y=c(60,60),z=c(z.intersection.rate.f.1[1,1],z.intersection.rate.f.1[22,1]),col="blue",lwd=3)
segments3d(x=c(25,25),y=c(60,180),z=c(z.intersection.rate.f.1[22,1],z.intersection.rate.f.1[22,4]),col="blue",lwd=3)
segments3d(x=c(4,4),y=c(60,180),z=c(z.intersection.rate.c.1[1,1],z.intersection.rate.c.1[1,4]),col="red",lwd=3)
#segments3d(x=c(4,25),y=c(180,180),z=c(z.intersection.rate.c.1[1,4],z.intersection.rate.c.1[22,4]),col="red",lwd=3)
#segments3d(x=c(4,25),y=c(60,60),z=c(z.intersection.rate.c.1[1,1],z.intersection.rate.c.1[22,1]),col="red",lwd=3)
segments3d(x=c(25,25),y=c(60,180),z=c(z.intersection.rate.c.1[22,1],z.intersection.rate.c.1[22,4]),col="red",lwd=3)
lines3d(x=c(4:25),y=60,z=z.intersection.rate.f.1.60,color="blue",lwd=3)
lines3d(x=c(4:25),y=180,z=z.intersection.rate.f.1.180,color="blue",lwd=3)
lines3d(x=c(4:25),y=60,z=z.intersection.rate.c.1.60,color="red",lwd=3)
lines3d(x=c(4:25),y=180,z=z.intersection.rate.c.1.180,color="red",lwd=3)

plot3d(x=100,y=100,z=100,xlim=c(4,25),ylim=c(60,180),zlim=c(0,0.5),axes=FALSE,box=FALSE,xlab="",ylab="",zlab="",main="Bin 2")
grid3d(c("x","y+","z"))
axis3d("x--",floating=FALSE,cex=1.5)
axis3d("y+-",floating=FALSE,cex=1.5)
axis3d("z--",floating=FALSE,cex=1.5)

mtext3d(text="Age",edge="x--",line=4,cex=2)
mtext3d(text="Set size",edge="y+-",line=6,cex=2)
mtext3d(text="Intersection rate",edge="z--",line=8,cex=2)
surface3d(x=c(4:25),y=c(60,100,140,180),z=z.intersection.rate.f.2,alpha=0.3,color="blue")
surface3d(x=c(4:25),y=c(60,100,140,180),z=z.intersection.rate.c.2,alpha=0.3,color="red")
segments3d(x=c(4,4),y=c(60,180),z=c(z.intersection.rate.f.2[1,1],z.intersection.rate.f.2[1,4]),col="blue",lwd=3)
#segments3d(x=c(4,25),y=c(180,180),z=c(z.intersection.rate.f.2[1,4],z.intersection.rate.f.2[22,4]),col="blue",lwd=3)
#segments3d(x=c(4,25),y=c(60,60),z=c(z.intersection.rate.f.2[1,1],z.intersection.rate.f.2[22,1]),col="blue",lwd=3)
segments3d(x=c(25,25),y=c(60,180),z=c(z.intersection.rate.f.2[22,1],z.intersection.rate.f.2[22,4]),col="blue",lwd=3)
segments3d(x=c(4,4),y=c(60,180),z=c(z.intersection.rate.c.2[1,1],z.intersection.rate.c.2[1,4]),col="red",lwd=3)
#segments3d(x=c(4,25),y=c(180,180),z=c(z.intersection.rate.c.2[1,4],z.intersection.rate.c.2[22,4]),col="red",lwd=3)
#segments3d(x=c(4,25),y=c(60,60),z=c(z.intersection.rate.c.2[1,1],z.intersection.rate.c.2[22,1]),col="red",lwd=3)
segments3d(x=c(25,25),y=c(60,180),z=c(z.intersection.rate.c.2[22,1],z.intersection.rate.c.2[22,4]),col="red",lwd=3)
lines3d(x=c(4:25),y=60,z=z.intersection.rate.f.2.60,color="blue",lwd=3)
lines3d(x=c(4:25),y=180,z=z.intersection.rate.f.2.180,color="blue",lwd=3)
lines3d(x=c(4:25),y=60,z=z.intersection.rate.c.2.60,color="red",lwd=3)
lines3d(x=c(4:25),y=180,z=z.intersection.rate.c.2.180,color="red",lwd=3)


predict.model.b3.10<-data.frame(predict.model.b3.10)
colnames(predict.model.b3.10)<-c("Age","Bin","Condition","Set Size","b3","Color")


b3.10.f.1<-subset(predict.model.b3.10,predict.model.b3.10$Condition==1 & predict.model.b3.10$Bin==1)
b3.10.c.1<-subset(predict.model.b3.10,predict.model.b3.10$Condition==0 & predict.model.b3.10$Bin==1)
b3.10.f.2<-subset(predict.model.b3.10,predict.model.b3.10$Condition==1 & predict.model.b3.10$Bin==2)
b3.10.c.2<-subset(predict.model.b3.10,predict.model.b3.10$Condition==0 & predict.model.b3.10$Bin==2)


z.b3.f.1<-matrix(b3.10.f.1$`b3`,ncol=4,nrow=22,byrow=TRUE)
z.b3.f.2<-matrix(b3.10.f.2$`b3` ,ncol=4,nrow=22,byrow=TRUE)
z.b3.c.1<-matrix(b3.10.c.1$`b3`,ncol=4,nrow=22,byrow=TRUE)
z.b3.c.2<-matrix(b3.10.c.2$`b3`,ncol=4,nrow=22,byrow=TRUE)

b3.10.f.1.60<-subset(b3.10.f.1,b3.10.f.1$`Set Size`==60)
b3.10.f.1.180<-subset(b3.10.f.1,b3.10.f.1$`Set Size`==180)
z.b3.f.1.60<-matrix(b3.10.f.1.60$b3,ncol=1,nrow=22,byrow=TRUE)
z.b3.f.1.180<-matrix(b3.10.f.1.180$b3,ncol=1,nrow=22,byrow=TRUE)
b3.10.c.1.60<-subset(b3.10.c.1,b3.10.f.1$`Set Size`==60)
b3.10.c.1.180<-subset(b3.10.c.1,b3.10.f.1$`Set Size`==180)
z.b3.c.1.60<-matrix(b3.10.c.1.60$b3,ncol=1,nrow=22,byrow=TRUE)
z.b3.c.1.180<-matrix(b3.10.c.1.180$b3,ncol=1,nrow=22,byrow=TRUE)
b3.10.f.2.60<-subset(b3.10.f.2,b3.10.f.2$`Set Size`==60)
b3.10.f.2.180<-subset(b3.10.f.2,b3.10.f.2$`Set Size`==180)
z.b3.f.2.60<-matrix(b3.10.f.2.60$b3,ncol=1,nrow=22,byrow=TRUE)
z.b3.f.2.180<-matrix(b3.10.f.2.180$b3,ncol=1,nrow=22,byrow=TRUE)
b3.10.c.2.60<-subset(b3.10.c.2,b3.10.f.2$`Set Size`==60)
b3.10.c.2.180<-subset(b3.10.c.2,b3.10.f.2$`Set Size`==180)
z.b3.c.2.60<-matrix(b3.10.c.2.60$b3,ncol=1,nrow=22,byrow=TRUE)
z.b3.c.2.180<-matrix(b3.10.c.2.180$b3,ncol=1,nrow=22,byrow=TRUE)


plot3d(x=100,y=100,z=100,xlim=c(4,25),ylim=c(60,180),zlim=c(0,20),axes=FALSE,box=FALSE,xlab="",ylab="",zlab="",main="Bin 1")
grid3d(c("x","y+","z"))
axis3d("x--",floating=FALSE,cex=1.5)
axis3d("y+-",floating=FALSE,cex=1.5)
axis3d("z--",floating=FALSE,cex=1.5)

mtext3d(text="Age",edge="x--",line=4,cex=2)
mtext3d(text="Set size",edge="y+-",line=6,cex=2)
mtext3d(text=expression(rho[d]),edge="z--",line=8,cex=2)

surface3d(x=c(4:25),y=c(60,100,140,180),z=z.b3.f.1,alpha=0.3,color="blue")
surface3d(x=c(4:25),y=c(60,100,140,180),z=z.b3.c.1,alpha=0.3,color="red")
segments3d(x=c(4,4),y=c(60,180),z=c(z.b3.f.1[1,1],z.b3.f.1[1,4]),col="blue",lwd=3)
#segments3d(x=c(4,25),y=c(180,180),z=c(z.b3.f.1[1,4],z.b3.f.1[22,4]),col="blue",lwd=3)
#segments3d(x=c(4,25),y=c(60,60),z=c(z.b3.f.1[1,1],z.b3.f.1[22,1]),col="blue",lwd=3)
segments3d(x=c(25,25),y=c(60,180),z=c(z.b3.f.1[22,1],z.b3.f.1[22,4]),col="blue",lwd=3)
segments3d(x=c(4,4),y=c(60,180),z=c(z.b3.c.1[1,1],z.b3.c.1[1,4]),col="red",lwd=3)
#segments3d(x=c(4,25),y=c(180,180),z=c(z.b3.c.1[1,4],z.b3.c.1[22,4]),col="red",lwd=3)
#segments3d(x=c(4,25),y=c(60,60),z=c(z.b3.c.1[1,1],z.b3.c.1[22,1]),col="red",lwd=3)
segments3d(x=c(25,25),y=c(60,180),z=c(z.b3.c.1[22,1],z.b3.c.1[22,4]),col="red",lwd=3)
lines3d(x=c(4:25),y=60,z=z.b3.f.1.60,color="blue",lwd=3)
lines3d(x=c(4:25),y=180,z=z.b3.f.1.180,color="blue",lwd=3)
lines3d(x=c(4:25),y=60,z=z.b3.c.1.60,color="red",lwd=3)
lines3d(x=c(4:25),y=180,z=z.b3.c.1.180,color="red",lwd=3)


plot3d(x=100,y=100,z=100,xlim=c(4,25),ylim=c(60,180),zlim=c(0,20),axes=FALSE,box=FALSE,xlab="",ylab="",zlab="",main="Bin 2")
grid3d(c("x","y+","z"))
axis3d("x--",floating=FALSE,cex=1.5)
axis3d("y+-",floating=FALSE,cex=1.5)
axis3d("z--",floating=FALSE,cex=1.5)

mtext3d(text="Age",edge="x--",line=4,cex=2)
mtext3d(text="Set size",edge="y+-",line=6,cex=2)
mtext3d(text=expression(rho[d]),edge="z--",line=8,cex=2)
surface3d(x=c(4:25),y=c(60,100,140,180),z=z.b3.f.2,alpha=0.3,color="blue")
surface3d(x=c(4:25),y=c(60,100,140,180),z=z.b3.c.2,alpha=0.3,color="red")
segments3d(x=c(4,4),y=c(60,180),z=c(z.b3.f.2[1,1],z.b3.f.2[1,4]),col="blue",lwd=3)
#segments3d(x=c(4,25),y=c(180,180),z=c(z.b3.f.2[1,4],z.b3.f.2[22,4]),col="blue",lwd=3)
#segments3d(x=c(4,25),y=c(60,60),z=c(z.b3.f.2[1,1],z.b3.f.2[22,1]),col="blue",lwd=3)
segments3d(x=c(25,25),y=c(60,180),z=c(z.b3.f.2[22,1],z.b3.f.2[22,4]),col="blue",lwd=3)
segments3d(x=c(4,4),y=c(60,180),z=c(z.b3.c.2[1,1],z.b3.c.2[1,4]),col="red",lwd=3)
#segments3d(x=c(4,25),y=c(180,180),z=c(z.b3.c.2[1,4],z.b3.c.2[22,4]),col="red",lwd=3)
#segments3d(x=c(4,25),y=c(60,60),z=c(z.b3.c.2[1,1],z.b3.c.2[22,1]),col="red",lwd=3)
segments3d(x=c(25,25),y=c(60,180),z=c(z.b3.c.2[22,1],z.b3.c.2[22,4]),col="red",lwd=3)
lines3d(x=c(4:25),y=60,z=z.b3.f.2.60,color="blue",lwd=3)
lines3d(x=c(4:25),y=180,z=z.b3.f.2.180,color="blue",lwd=3)
lines3d(x=c(4:25),y=60,z=z.b3.c.2.60,color="red",lwd=3)
lines3d(x=c(4:25),y=180,z=z.b3.c.2.180,color="red",lwd=3)
